# Supplementary material for: Structural Basis for the Binding of Allosteric Activators Leucine and ADP to Mammalian Glutamate Dehydrogenase
Source: Int J Mol Sci. 2022 Sep 25;23(19):11306. doi: 10.3390/ijms231911306 (PMC9570180; doi:10.3390/ijms231911306)
Supplement: Supplementary file 1 [file ijms-23-11306-s001.zip]

Archive with 1 entries (1 files):
- ijms-1910060-supplementary.pdf
